# Supplementary material for: Progress towards prevention of suicide in India by improving print media reporting of suicide news: a repeat content analysis study in Tamil Nadu
Source: BMJ Open. 2025 May 16;15(5):e092652. doi: 10.1136/bmjopen-2024-092652 (PMC12086940; doi:10.1136/bmjopen-2024-092652)
Supplement: online supplemental table 1 [file bmjopen-15-5-s001.xlsx]

## Sheet: Supp. Table 1
	Supplemtary Table 1: Quality assessment disaggregated by language (2016 vs 2023)
			2016				2023				Difference in Tamil articles(2023-2016)		Difference in English articles(2023-2016)
			Tamil language articles (n=1,132 )		English language articles (n=549)		Tamil language articles (n=365)		English language articles (n=147)
	Potentially harmful characteristics		n	%	n	%	n	%	n	%	%(95% CI)	P value	%(95% CI)	P value
	Highly prominent placement	Front page	31	2.73852	52	9.47177	0	0	9	6.12245	-2.74(-3.69,-1.79)	0.0014	-3.35(-7.93,1.24)	0.2022
		First three pages	114	10.0707	169	30.7832	47	12.8767	51	34.6939	2.81(-1.05,6.66)	0.1324	3.91(-4.7,12.52)	0.3651
	Suicidal act	Suicide method reported	1087	96.0247	472	85.9745	349	95.6164	94	63.9456	-0.41(-2.8,1.98)	0.7315	-22.03(-30.32,-13.74)	<0.001
		Detailed account of method (i.e. at least two specific details about how the method was implemented)	487	43.0212	237	43.1694	153	41.9178	46	31.2925	-1.1(-6.93,4.72)	0.711	-11.88(-20.44,-3.31)	0.0092
		Public site named as location of a suicide death/attempt	94	8.30389	44	8.01457	47	12.8767	4	2.72109	4.57(0.78,8.37)	0.0093	-5.29(-8.77,-1.82)	0.0245
	Causes of suicidality	Negative life event(s) related to suicide reported (e.g. debt)	948	83.7456	418	76.1384	297	81.3699	108	73.4694	-2.38(-6.91,2.16)	0.2915	-2.67(-10.65,5.31)	0.5035
		Monocausal explanation for suicidality	649	57.3322	248	45.173	256	70.137	91	61.9048	12.8(7.3,18.31)	<0.001	16.73(7.85,25.62)	<0.001
		Details from suicide note reported	110	9.71731	50	9.10747	48	13.1507	24	16.3265	3.43(-0.44,7.31)	0.0634	7.22(0.78,13.66)	0.0117
	Headlines	‘Suicide’ in the headline	939	82.9505	280	51.0018	328	89.863	53	36.0544	6.91(3.12,10.71)	0.0014	-14.95(-23.76,-6.13)	0.0013
		Suicide method in the headline	539	47.6148	130	23.6794	174	47.6712	25	17.0068	0.06(-5.84,5.95)	0.985	-6.67(-13.71,0.37)	0.0842
		Life event(s) in the headline	478	42.2261	183	33.3333	153	41.9178	53	36.0544	-0.31(-6.13,5.51)	0.9174	2.72(-5.99,11.43)	0.5359
	Consideration for bereaved persons	Interview with bereaved persons	13	1.14841	33	6.01093	1	0.273973	7	4.7619	-0.87(-1.69,-0.05)	0.1312	-1.25(-5.22,2.73)	0.5633
	Photos	An accompanying photo	357	31.5371	113	20.5829	146	40	35	23.8095	8.46(2.75,14.17)	0.0029	3.23(-4.44,10.9)	0.3958
		Photo of a suicidal person	296	26.1484	66	12.0219	136	37.2603	13	8.84354	11.11(5.53,16.69)	0	-3.18(-8.51,2.16)	0.2806
	Potentially helpful characteristics
	Causes of suicidality	Recognises link with poor mental health	36	3.18021	92	16.7577	39	10.6849	18	12.2449	7.5(4.17,10.83)	<0.001	-4.51(-10.66,1.64)	0.1828
		Recognises link with substance dependence/use	53	4.68198	21	3.82514	32	8.76712	10	6.80272	4.09(0.93,7.24)	0.0034	2.98(-1.4,7.35)	0.1201
	Dispels common suicide myths	Dispels the myths that there are no preceding warning signs and/or that there is nothing you can do to prevent suicide	11	0.971731	23	4.18944	2	0.547945	7	4.7619	-0.42(-1.37,0.52)	0.448	0.57(-3.26,4.4)	0.7615
	Draws on health experts, research and data to inform public	Expert opinion from a mental health professional	6	0.530035	15	2.73224	3	0.821918	7	4.7619	0.29(-0.73,1.31)	0.5305	2.03(-1.67,5.73)	0.2116
		Population level data/statistics related to suicide	20	1.76678	24	4.37158	8	2.19178	17	11.5646	0.43(-1.26,2.11)	0.6023	7.19(1.75,12.64)	0.001
	Raises awareness of prevention services	Mentions a suicide prevention programme/support service	7	0.618375	53	9.65392	11	3.0137	49	33.3333	2.4(0.58,4.21)	<0.001	23.68(15.67,31.69)	<0.001
		Provides contact details for a suicide support service	2	0.176678	40	7.28597	2	0.547945	43	29.2517	0.37(-0.42,1.17)	0.2322	21.97(14.3,29.63)	<0.001

## Sheet: Supp. Table 2
Supplementary Table 2: Quality assessment disaggregated by newspaper (2016 vs 2023)
		Daily Thanti				Dinakaran				Dinamalar				The Hindu				Dinamani				Malai Malar				Deccan Chronicle				Times of India				New Indian Express
		2016	2023	Difference (2023-2026)	P value	2016	2023	Difference (2023-2026)	P value	2016	2023	Difference (2023-2026)	P value	2016	2023	Difference (2023-2026)	P value	2016	2023	Difference (2023-2026)	P value	2016	2023	Difference (2023-2026)	P value	2016	2023	Difference (2023-2026)	P value	2016	2023	Difference (2023-2026)	P value	2016	2023	Difference (2023-2026)	P value
		n=498	n=111			n=160	n=99			n=220	n=77			n=119	n=14			n=139	n=25			n=115	n=53			n=183	n=35			n=137	n=66			n=110	n=32
		n(%)	n(%)			n(%)	n(%)			n(%)	n(%)			n(%)	n(%)			n(%)	n(%)			n(%)	n(%)			n(%)	n(%)			n(%)	n(%)			n(%)	n(%)
Potentially harmful characteristics
Highly prominent placement	Front page	19(3.8)	0(0)	-3.8	0.0365	3(1.9)	0(0)	-1.9	0.1706	5(2.3)	0(0)	-2.3	0.1822	9(7.6)	0(0)	-7.6	0.2866	2(1.4)	0(0)	-1.4	0.5462	2(1.7)	0(0)	-1.7	0.3341	15(8.2)	0(0)	-8.2	0.0792	10(7.3)	8(12.12)	4.82	0.2576	18(16.4)	1(3.13)	-13.27	0.0529
	First three pages	67(13.5)	5(4.5)	-9	0.0083	11(6.9)	2(2)	-4.9	0.0821	18(8.2)	33(42.9)	34.7	0	22(18.5)	3(21.4)	2.9	0.7899	8(5.8)	2(8)	2.2	0.6659	10(8.7)	5(9.4)	0.7	0.8761	74(40.4)	15(42.9)	2.5	0.7896	39(28.5)	24(36.4)	7.9	0.2546	34(30.9)	9(28.1)	-2.8	0.7629
Suicidal act	Suicide method reported	476(95.6)	108(97.3)	1.7	0.4102	156(97.5)	97(98)	0.5	0.803	214(97.3)	72(93.5)	-3.8	0.132	102(85.7)	2(14.3)	-71.4	0	127(91.4)	21(84)	-7.4	0.2531	114(99.1)	51(96.2)	-2.9	0.1866	165(90.2)	29(82.9)	-7.3	0.2057	106(77.4)	53(80.3)	2.9	0.635	99(90)	10(31.3)	-58.7	<0.001
	Detailed account of method (i.e. at least two specific details about how the method was implemented)	215(43.2)	47(42.3)	-0.9	0.8731	84(52.5)	46(46.5)	-6	0.3452	90(40.9)	30(39)	-1.9	0.7643	51(42.9)	2(14.3)	-28.6	0.0389	46(33.1)	9(36)	2.9	0.7769	52(45.2)	21(39.6)	-5.6	0.4966	92(50.3)	15(42.9)	-7.4	0.4213	46(33.6)	27(40.9)	7.3	0.3078	48(43.6)	2(6.3)	-37.3	<0.001
	Public site named as location of a suicide death/attempt	42(8.4)	14(12.6)	4.2	0.1683	15(9.4)	10(10.1)	0.7	0.8475	20(9.1)	10(13)	3.9	0.3288	9(7.6)	1(7.1)	-0.5	0.955	8(5.8)	2(8)	2.2	0.6659	9(7.8)	11(20.8)	13	0.0162	19(10.4)	1(2.9)	-7.5	0.1576	7(5.1)	2(3)	-2.1	0.5002	9(8.2)	0(0)	-8.2	0.0945
Causes of suicidality	Negative life event(s) related to suicide reported (e.g. debt)	417(83.7)	92(82.9)	-0.8	0.8266	143(89.4)	83(83.8)	-5.6	0.1941	183(83.2)	62(80.5)	-2.7	0.5968	88(74)	12(85.7)	11.7	0.335	112(80.6)	20(80)	-0.6	0.9467	93(80.9)	40(75.5)	-5.4	0.4234	139(76)	24(68.6)	-7.4	0.3567	101(73.7)	45(68.2)	-5.5	0.4106	90(81.8)	27(84.4)	2.6	0.7382
	Monocausal explanation for suicidality	301(60.4)	77(69.4)	9	0.0796	85(53.1)	71(71.7)	18.6	0.003	133(60.5)	55(71.4)	10.9	0.0855	52(43.7)	7(50)	6.3	0.6534	71(51.1)	17(68)	16.9	0.1183	59(51.3)	36(67.9)	16.6	0.0434	81(44.3)	21(60)	15.7	0.0873	63(46)	38(57.6)	11.6	0.1218	52(47.3)	25(78.1)	30.8	0.002
	Details from suicide note reported	47(9.4)	14(12.6)	3.2	0.3137	19(11.9)	12(12.1)	0.2	0.9527	21(9.6)	13(16.9)	7.3	0.0818	15(12.6)	2(14.3)	1.7	0.8586	12(8.6)	5(20)	11.4	0.0861	11(9.6)	4(7.6)	-2	0.6699	11(6)	4(11.4)	5.4	0.246	8(5.8)	13(19.7)	13.9	0.0024	16(14.6)	5(15.6)	1	0.8797
Headlines	‘Suicide’ in the headline	392(78.7)	103(92.8)	14.1	0.0006	150(93.8)	85(85.9)	-7.9	0.0333	178(80.9)	68(88.3)	7.4	0.1382	64(53.8)	4(28.6)	-25.2	0.0743	114(82)	23(92)	10	0.2152	105(91.3)	49(92.5)	1.2	0.8024	75(41)	13(37.1)	-3.9	0.6713	73(53.3)	27(40.9)	-12.4	0.0985	68(61.8)	9(28.1)	-33.7	0.0008
	Suicide method in the headline	280(56.2)	61(55)	-1.2	0.8074	81(50.6)	45(45.5)	-5.1	0.4185	78(35.5)	26(33.8)	-1.7	0.7892	21(17.7)	0(0)	-17.7	0.0867	45(32.4)	9(36)	3.6	0.7225	55(47.8)	33(62.3)	14.5	0.0816	49(26.8)	13(37.1)	10.3	0.2129	28(20.4)	12(18.2)	-2.2	0.705	32(29.1)	0(0)	-29.1	0.0005
	Life event(s) in the headline	218(43.8)	52(46.9)	3.1	0.5558	93(58.1)	54(54.6)	-3.5	0.572	71(32.3)	16(20.8)	-11.5	0.0565	30(25.2)	8(57.1)	31.9	0.0124	31(22.3)	6(24)	1.7	0.8517	65(56.5)	25(47.2)	-9.3	0.2587	61(33.3)	11(31.4)	-1.9	0.8262	47(34.3)	19(28.8)	-5.5	0.4317	45(40.9)	15(46.9)	6	0.5476
Consideration for bereaved persons	Interview with bereaved persons	4(0.8)	1(0.9)	0.1	0.9179	8(5)	0(0)	-5	0.0238	1(0.5)	0(0)	-0.5	0.5534	10(8.4)	1(7.1)	-1.3	0.8713	0(0)	0(0)	0	.	0(0)	0(0)	0	.	6(3.3)	0(0)	-3.3	0.2774	7(5.1)	3(4.6)	-0.5	0.8619	10(9.1)	3(9.4)	0.3	0.9609
Photos	An accompanying photo	141(28.3)	58(52.3)	24	<0.001	54(33.8)	37(37.4)	3.6	0.5528	73(33.2)	21(27.3)	-5.9	0.3373	25(21)	6(42.9)	21.9	0.0674	42(30.2)	6(24)	-6.2	0.5294	47(40.9)	24(45.3)	4.4	0.5905	35(19.1)	4(11.4)	-7.7	0.2763	16(11.7)	15(22.7)	11	0.0404	37(33.6)	10(31.3)	-2.3	0.8007
	Photo of a suicidal person	124(24.9)	55(49.6)	24.7	<0.001	48(30)	34(34.3)	4.3	0.4652	54(24.6)	20(26)	1.4	0.803	13(10.9)	0(0)	-10.9	0.1929	29(20.9)	4(16)	-4.9	0.5766	41(35.7)	23(43.4)	7.7	0.3368	20(10.9)	3(8.6)	-2.3	0.6774	10(7.3)	6(9.1)	1.8	0.6572	23(20.9)	4(12.5)	-8.4	0.286
Potentially helpful characteristics
Causes of suicidality	Recognises link with poor mental health	25(5)	14(12.6)	7.6	0.0031	1(0.6)	12(12.1)	11.5	<0.001	6(2.7)	9(11.7)	9	0.002	13(10.9)	3(21.4)	10.5	0.2531	4(2.9)	3(12)	9.1	0.0378	0(0)	1(1.9)	1.9	0.1396	38(20.8)	3(8.6)	-12.2	0.0908	20(14.6)	8(12.1)	-2.5	0.6316	21(19.1)	4(12.5)	-6.6	0.3889
	Recognises link with substance dependence/use	29(5.8)	8(7.2)	1.4	0.581	6(3.8)	11(11.1)	7.3	0.0201	8(3.6)	10(13)	9.4	0.0031	1(0.8)	0(0)	-0.8	0.7306	4(2.9)		-2.9	0.3905	6(5.2)	3(5.7)	0.5	0.9057	9(4.9)	2(5.7)	0.8	0.8437	6(4.4)	6(9.1)	4.7	0.1824	5(4.6)	2(6.3)	1.7	0.695
Dispels common suicide myths	Dispels the myths that there are no preceding warning signs and/or that there is nothing you can do to prevent suicide	7(1.4)	0(0)	-1.4	0.209	0(0)	1(1)	1	0.2028	0(0)	0(0)	0	.	3(2.5)	3(21.4)	18.9	0.0013	4(2.9)	1(4)	1.1	0.7638	0(0)	0(0)	0	.	8(4.4)	0(0)	-4.4	0.2076	9(6.6)	3(4.6)	-2	0.5668	3(2.7)	1(3.1)	0.4	0.9047
Draws on health experts, research and data to inform public	Expert opinion from a mental health professional	4(0.8)	0(0)	-0.8	0.3435	1(0.6)	1(1)	0.4	0.7308	0(0)	1(1.3)	1.3	0.0904	2(1.7)	2(14.3)	12.6	0.009	1(0.7)	1(4)	3.3	0.1689	0(0)	0(0)	0	.	4(2.2)	0(0)	-2.2	0.3773	7(5.1)	3(4.6)	-0.5	0.8619	2(1.8)	2(6.3)	4.5	0.1823
	Population level data/statistics related to suicide	6(1.2)	1(0.9)	-0.3	0.7859	5(3.1)	1(1)	-2.1	0.2716	1(0.5)	1(1.3)	0.8	0.4357	3(2.5)	9(64.3)	61.8	<0.001	7(5)	3(12)	7	0.1804	1(0.9)	2(3.8)	2.9	0.1866	5(2.7)	1(2.9)	0.2	0.967	8(5.8)	6(9.1)	3.3	0.3918	8(7.3)	1(3.1)	-4.2	0.3967
Raises awareness of prevention services	Mentions a suicide prevention programme/support service	4(0.8)	3(2.7)	1.9	0.0896	0(0)	2(2)	2	0.0711	0(0)	2(2.6)	2.6	0.0165	39(32.8)	10(71.4)	38.6	0.0046	3(2.2)	3(12)	9.8	0.0158	0(0)	1(1.9)	1.9	0.1396	6(3.3)	1(2.9)	-0.4	0.8969	5(3.7)	13(19.7)	16	<0.001	3(2.7)	25(78.1)	75.4	<0.001
	Provides contact details for a suicide support service	1(0.2)	0(0)	-0.2	0.6366	0(0)	0(0)	0	.	0(0)	1(1.3)	1.3	0.0904	39(32.8)	10(71.4)	38.6	0.0046	1(0.7)	0(0)	-0.7	0.6705	0(0)	1(1.9)	1.9	0.1396	0(0)	0(0)	0	.	1(0.7)	9(13.6)	12.9	<0.001	0(0)	24(75)	75	<0.001
